# Supplementary material for: Oxygen Dependence of Flight Performance in Ageing Drosophila melanogaster
Source: Biology (Basel). 2021 Apr 14;10(4):327. doi: 10.3390/biology10040327 (PMC8070683; doi:10.3390/biology10040327)
Supplement: Supplementary file 1 [file biology-10-00327-s001.zip › Dataset.xlsx]

## Sheet: Legend
Age	age of flies (days)
Oxygen	oxygen condition during measurement (N - normoxia, 21% O2; H - hypoxia, 10% O2)
Wing load	wing load of flies calculated as thorax length3·wing area-1 (mm)
WBF	wing beat frequency (Hz)
Clim. perf.	climbing performance (proportion of climbers)

## Sheet: Flight performance
Age	Oxygen	Isoline ID	Wing load	WBF
5	N	C 5.7.2	0.518148	234.04
5	N	C 3.5.2	0.51876	255.024
5	N	C 1.1.1	0.539699	120.599
5	N	C 5.7.2	0.459485	246.041
5	N	C 1.1.1	0.565644	210.274
5	N	C 3.5.2	0.457935	275.008
5	H	C 3.5.2	0.465154	250.587
5	H	C 5.7.2	0.433225	156.506
5	H	C 1.1.1	0.516498	121.555
5	H	C 1.1.1	0.531397	142.129
5	H	C 3.5.2	0.493312	234.08
5	H	C 5.7.2	0.499213	212.58
10	H	C 1.1.1	0.529361	186.143
10	H	C 5.7.2	0.406614	155.607
10	H	C 1.1.1	0.563895	166.83
10	H	C 5.7.2	0.472822	253.984
10	H	C 3.5.2	0.501545	216.663
10	H	C 3.5.2	0.523345	221.842
10	N	C 1.1.1	0.534136	156.158
10	N	C 5.7.2	0.503225	224.595
10	N	C 3.5.2	0.514599	171.387
10	N	C 3.5.2	0.51941	157.794
10	N	C 5.7.2	0.488501	109.994
10	N	C 1.1.1	0.532079	219.775
15	N	C 5.7.2	0.470638	168.338
15	N	C 1.1.1	0.506277	220.106
15	N	C 1.1.1	0.560774	222.194
15	N	C 3.5.2	0.504238	232.165
15	N	C 5.7.2	0.488819	231.554
15	N	C 3.5.2	0.525668	214.437
15	H	C 3.5.2	0.488184	264.594
15	H	C 1.1.1	0.55376	225.159
15	H	C 5.7.2	0.483472	218.371
15	H	C 5.7.2	0.481319	225.805
15	H	C 1.1.1	0.547904	229.449
15	H	C 3.5.2	0.445315	232.225
20	H	C 3.5.2	0.55339	289.428
20	H	C 5.7.2	0.51941	82.7774
20	H	C 1.1.1	0.545022	176.204
20	H	C 1.1.1	0.54718	122.303
20	H	C 5.7.2	0.516368	155.445
20	H	C 3.5.2	0.472525	210.854
20	N	C 3.5.2	0.523015	255.821
20	N	C 3.5.2	0.484095	237.347
20	N	C 5.7.2	0.491698	129.745
20	N	C 1.1.1	0.529699	232.13
20	N	C 5.7.2	0.511446	168.97
20	N	C 1.1.1	0.534136	161.101
25	N	C 3.5.2	0.488184	236.196
25	N	C 5.7.2	0.53242	231.518
25	N	C 1.1.1	0.55376	161.012
25	N	C 1.1.1	0.616927	178.876
25	N	C 3.5.2	0.487893	244.576
25	H	C 1.1.1	0.485973	166.131
25	H	C 3.5.2	0.477632	184.716
25	H	C 5.7.2	0.432611	211.918
25	H	C 1.1.1	0.52734	163.787
25	H	C 5.7.2	0.503562	101.398
25	H	C 3.5.2	0.486603	167.314
25	N	C 5.7.2	0.513895	232.678
30	H	C 3.5.2	0.48038	213.63
30	H	C 5.7.2	0.546099	153.837
30	H	C 3.5.2	0.524007	173.569
30	H	C 5.7.2	0.505595	121.315
30	H	C 1.1.1	0.525335	177.886
30	H	C 1.1.1	0.538998	223.496
30	N	C 1.1.1	0.571314	154.399
30	N	C 5.7.2	0.488184	171.76
30	N	C 1.1.1	0.577465	219.019
30	N	C 3.5.2	0.533792	222.699
30	N	C 5.7.2	0.447665	124.675
30	N	C 3.5.2	0.502552	150.267
35	N	C 1.1.1	0.529699	224.1
35	N	C 5.7.2	0.504238	172.667
35	N	C 3.5.2	0.53517	264.419
35	N	C 1.1.1	0.52734	231.364
35	N	C 5.7.2	0.497889	209.666
35	H	C 3.5.2	0.514255	242.247
35	H	C 5.7.2	0.501545	149.954
35	H	C 5.7.2	0.522356	168.187
35	H	C 1.1.1	0.542749	182.455
35	H	C 3.5.2	0.473717	262.031
35	H	C 1.1.1	0.543396	169.52
35	N	C 3.5.2	0.537251	228.917
40	H	C 1.1.1	0.515534	235.697
40	H	C 5.7.2	0.505255	179.989
40	H	C 1.1.1	0.530037	222.423
40	H	C 3.5.2	0.491377	221.792
40	H	C 3.5.2	0.49559	245.091
40	N	C 3.5.2	0.454257	320.53
40	N	C 3.5.2	0.483032	224.3
40	N	C 1.1.1	0.530716	223.719
40	N	C 5.7.2	0.515659	238.673
40	N	C 1.1.1	0.533448	226.562
40	N	C 5.7.2	0.510751	216.783
40	H	C 5.7.2	0.495917	223.334
45	N	C 3.5.2	0.455476	227.141
45	N	C 3.5.2	0.468985	244.983
45	N	C 1.1.1	0.529699	164.299
45	N	C 5.7.2	0.509366	195.323
45	N	C 1.1.1	0.49855	179.364
45	H	C 3.5.2	0.463249	159.886
45	H	C 5.7.2	0.506277	176.669
45	H	C 1.1.1	0.519736	237.852
45	H	C 3.5.2	0.465793	258.789
45	H	C 5.7.2	0.506618	213.188
45	H	C 1.1.1	0.60186	188.162
45	N	C 5.7.2	0.490414	326.84
50	H	C 5.7.2	0.494937	213.857
50	H	C 3.5.2	0.469661	218.553
50	H	C 1.1.1	0.516819	199.772
50	H	C 1.1.1	0.543643	250.274
50	H	C 3.5.2	0.496245	209.94
50	N	C 3.5.2	0.458244	252.744
50	N	C 1.1.1	0.538298	258.317
50	N	C 5.7.2	0.471947	238.872
50	N	C 5.7.2	0.484719	231.675
50	N	C 3.5.2	0.508264	239.124
50	N	C 1.1.1	0.521023	241.923
50	H	C 5.7.2	0.496901	218.366

## Sheet: Climbing performance
Age	Isoline ID	Clim. perf.
7	C 1.1.1	0.911111
14	C 1.1.1	0.826087
21	C 1.1.1	0.72093
29	C 1.1.1	0.615385
36	C 1.1.1	0.27027
43	C 1.1.1	0.142857
7	C 3.5.2	0.977273
14	C 3.5.2	0.909091
21	C 3.5.2	0.74359
29	C 3.5.2	0.605263
36	C 3.5.2	0.0909091
43	C 3.5.2	0.030303
7	C 5.7.2	0.914894
14	C 5.7.2	0.782609
21	C 5.7.2	0.674419
29	C 5.7.2	0.609756
36	C 5.7.2	0.0512821
43	C 5.7.2	0.108108
